# Supplementary material for: Comparative genomics analysis of pheophorbide a oxygenase (PAO) genes in eight pyrus genomes and their regulatory role in multiple stress responses in Chinese pear (Pyrus bretschneideri)
Source: Front Genet. 2024 Apr 16;15:1396744. doi: 10.3389/fgene.2024.1396744 (PMC11058654; doi:10.3389/fgene.2024.1396744)
Supplement: Supplementary file 1 [file Table2.XLSX]

## Sheet: Sheet4
Gene	GATA-motif	G-box	GT1-motif	Box 4	TCA-element	ABRE	P-box	CGTCA-motif	TGA-element	LTR	WUN-motif	GC-motif	MBS	TC-rich repeats	HD-Zip 1	CAT-box	O2-site	circadian	MBSI
CuPAO1	0	1	2	2	4	0	2	1	0	1	0	0	0	1	0	0	0	0	1
CuPAO2	1	2	1	6	0	0	1	2	0	0	1	0	2	11	1	2	1	0	1
CuPAO3	0	0	2	4	0	0	0	1	1	0	1	0	0	0	0	0	1	0	0
CuPAO4	0	0	0	8	0	1	0	0	0	0	2	2	0	0	0	1	0	0	0
CuPAO5	1	1	0	6	0	4	0	2	1	0	1	0	1	0	0	1	0	0	1
CuPAO6	3	3	2	1	1	5	0	1	1	0	1	0	0	1	0	1	0	0	1
CuPAO7	1	1	5	4	0	0	0	2	0	0	0	0	0	0	0	2	1	0	0
CuPAO8	0	1	0	6	0	1	0	2	0	1	0	0	1	0	0	0	0	0	0
CuPAO9	0	7	2	6	1	9	2	2	0	0	1	0	1	0	0	2	1	1	0
CuPAO10	3	2	3	0	2	1	3	0	0	2	0	0	0	0	1	0	0	0	0
CuPAO11	0	1	3	3	0	3	0	2	1	3	2	0	0	1	0	0	0	1	0
ShPAO1	2	0	0	2	0	0	1	3	2	0	3	0	1	0	0	0	1	1	0
ShPAO2	1	2	4	1	1	5	0	0	0	1	1	0	1	0	0	1	0	0	0
ShPAO3	0	3	2	3	0	2	1	3	0	0	2	0	0	0	0	1	0	0	0
ShPAO4	0	0	0	6	1	3	0	2	0	0	2	0	2	0	0	0	0	0	1
ShPAO5	1	1	0	8	1	1	0	0	0	1	0	0	0	0	0	0	0	0	0
ShPAO6	0	5	1	9	0	4	0	3	0	1	1	0	0	0	0	0	1	1	0
ShPAO7	0	2	0	1	2	5	0	0	0	0	0	0	2	1	0	0	0	0	0
ShPAO8	0	6	1	3	0	4	0	5	2	1	1	0	1	0	0	0	1	0	0
ZhPAO1	1	1	0	4	0	1	0	1	4	0	1	0	2	1	0	0	1	0	0
ZhPAO2	0	5	0	0	0	4	0	4	0	0	0	0	0	0	0	0	0	0	0
ZhPAO3	1	0	2	2	1	0	0	4	1	0	0	0	1	1	0	0	0	0	0
ZhPAO4	1	4	2	5	1	4	0	0	0	0	4	1	0	0	0	0	0	0	0
ZhPAO5	2	3	1	1	0	4	0	0	1	0	0	0	0	0	1	0	1	0	0
ZhPAO6	0	0	2	3	1	0	1	1	1	0	1	0	0	0	0	0	0	0	0
ZhPAO7	1	1	2	5	0	1	0	1	0	2	1	0	0	0	0	1	0	1	0
ZhPAO8	0	0	0	3	0	0	0	0	0	1	0	0	1	0	0	0	1	0	0
ZhPAO9	0	0	2	6	0	1	0	2	0	0	0	0	1	1	0	0	0	0	0
ZhPAO10	0	0	2	6	0	1	0	0	0	0	0	0	1	1	0	0	0	0	0
NiPAO1	1	3	1	3	0	4	1	0	1	0	0	1	0	2	0	0	0	0	0
NiPAO2	1	2	0	6	0	1	0	0	2	0	2	0	0	0	0	1	0	0	0
NiPAO3	3	3	4	9	3	5	0	0	3	0	1	1	1	1	1	0	1	0	0
NiPAO4	2	0	1	3	0	0	0	0	1	0	1	0	0	2	0	0	0	0	1
NiPAO5	1	2	2	4	0	2	1	0	1	0	0	0	1	0	0	0	0	1	0
NiPAO6	0	0	1	9	0	2	2	0	0	0	2	0	1	0	0	0	1	1	0
NiPAO7	0	2	0	9	0	2	1	0	0	0	0	0	0	0	0	0	0	1	0
NiPAO8	1	2	4	1	1	5	0	0	0	1	1	0	1	0	0	1	0	0	0
NiPAO9	0	3	2	3	0	2	1	3	0	0	2	0	0	0	0	1	0	0	0
NiPAO10	0	0	0	6	1	3	0	2	0	0	2	0	2	0	0	0	0	0	1
YuPAO1	1	1	0	8	1	1	0	0	0	1	0	0	0	0	0	0	0	0	0
YuPAO2	0	5	1	9	0	4	0	3	0	1	1	0	0	0	0	0	1	1	0
YuPAO3	0	2	0	1	2	5	0	0	0	0	0	0	2	1	0	0	0	0	0
YuPAO4	0	6	1	3	0	4	0	5	2	1	1	0	1	0	0	0	1	0	0
YuPAO5	1	1	0	4	0	1	0	1	4	0	1	0	2	1	0	0	1	0	0
YuPAO6	0	5	0	0	0	4	0	4	0	0	0	0	0	0	0	0	0	0	0
YuPAO7	1	0	2	2	1	0	0	4	1	0	0	0	1	1	0	0	0	0	0
YuPAO8	1	4	2	5	1	4	0	0	0	0	4	1	0	0	0	0	0	0	0
YuPAO9	2	3	1	1	0	4	0	0	1	0	0	0	0	0	1	0	1	0	0
YuPAO10	0	0	2	3	1	0	1	1	1	0	1	0	0	0	0	0	0	0	0
AnPAO1	1	1	2	5	0	1	0	1	0	2	1	0	0	0	0	1	0	1	0
AnPAO2	0	0	0	3	0	0	0	0	0	1	0	0	1	0	0	0	1	0	0
AnPAO3	0	0	2	6	0	1	0	2	0	0	0	0	1	1	0	0	0	0	0
AnPAO4	0	0	2	6	0	1	0	0	0	0	0	0	1	1	0	0	0	0	0
AnPAO5	1	3	1	3	0	4	1	0	1	0	0	1	0	2	0	0	0	0	0
AnPAO6	1	2	0	6	0	1	0	0	2	0	2	0	0	0	0	1	0	0	0
AnPAO7	3	3	4	9	3	5	0	0	3	0	1	1	1	1	1	0	1	0	0
AnPAO8	2	0	1	3	0	0	0	0	1	0	1	0	0	2	0	0	0	0	1
AnPAO9	1	2	2	4	0	2	1	0	1	0	0	0	1	0	0	0	0	1	0
BaPAO1	1	2	4	1	1	5	0	0	0	1	1	0	1	0	0	1	0	0	0
BaPAO2	0	3	2	3	0	2	1	3	0	0	2	0	0	0	0	1	0	0	0
BaPAO3	0	0	0	6	1	3	0	2	0	0	2	0	2	0	0	0	0	0	1
BaPAO4	1	1	0	8	1	1	0	0	0	1	0	0	0	0	0	0	0	0	0
BaPAO5	0	5	1	9	0	4	0	3	0	1	1	0	0	0	0	0	1	1	0
DaPAO1	0	2	0	1	2	5	0	0	0	0	0	0	2	1	0	0	0	0	0
DaPAO2	0	6	1	3	0	4	0	5	2	1	1	0	1	0	0	0	1	0	0
DaPAO3	1	1	0	4	0	1	0	1	4	0	1	0	2	1	0	0	1	0	0
DaPAO4	0	5	0	0	0	4	0	4	0	0	0	0	0	0	0	0	0	0	0
DaPAO5	1	0	2	2	1	0	0	4	1	0	0	0	1	1	0	0	0	0	0
DaPAO6	1	4	2	5	1	4	0	0	0	0	4	1	0	0	0	0	0	0	0
DaPAO7	2	3	1	1	0	4	0	0	1	0	0	0	0	0	1	0	1	0	0
DaPAO8	0	0	2	3	1	0	1	1	1	0	1	0	0	0	0	0	0	0	0
