# Supplementary material for: Comparative genomics analysis of pheophorbide a oxygenase (PAO) genes in eight pyrus genomes and their regulatory role in multiple stress responses in Chinese pear (Pyrus bretschneideri)
Source: Front Genet. 2024 Apr 16;15:1396744. doi: 10.3389/fgene.2024.1396744 (PMC11058654; doi:10.3389/fgene.2024.1396744)
Supplement: Supplementary file 2 [file Table1.XLSX]

## Sheet: BP
Term	Count
Chlorophyll Biosynthetic Process	13
Chlorophyll Catabolic Process	8
Defense Response To Bacterium	8
Flower Development	8
Fruit Development	8
Glycine Betaine Biosynthetic Process From Choline	8
Protein Targeting To Chloroplast	15

## Sheet: CC
Terms	Count
Chloroplast	49
Organelle Outer Membrane	2
Chloroplast Stroma	8
Nucleus	3
Plastid Envelope	12
Plastid Inner Membrane	12
Plastid Thylakoid	2
Thylakoid Membrane	12

## Sheet: MF
Terms	Counts
2 Iron, 2 Sulfur Cluster Binding	63
Choline Monooxygenase Activity	8
Dioxygenase Activity	11
Iron Ion Binding	21
Metal Ion Binding	43
Oxidoreductase Activity	1
Pheophorbide A Oxygenase Activity	33
Salicylate 5-Hydroxylase Activity	7
Vanillate Monooxygenase Activity	11
